# Supplementary material for: Cortical and thalamic connections of the human globus pallidus: Implications for disorders of consciousness
Source: Front Neuroanat. 2022 Aug 25;16:960439. doi: 10.3389/fnana.2022.960439 (PMC9453545; doi:10.3389/fnana.2022.960439)
Supplement: Supplementary file 1 [file Table_1.XLSX]

## Sheet: Sheet1
Cortical Zone	Individual ROIs
Prefrontal	Superior Frontal, Rostral Middle Frontal, Pars Opercularis, Pars Triangularis, Pars Orbitalis, Lateral and Medial Orbitofrontal, Frontal Pole, Anterior Cingulate
Sensorimotor	Caudal Middle Frontal, Paracentral, Precentral, and Postcentral
Posterior Parietal	Superior parietal, Supramarginal, Inferior Parietal, Precuneus, Posterior Cingulate, Isthmus Cingulate
Temporal	Temporal Pole, Transverse Temporal, Superior Temporal, Middle Temporal, Inferior Temporal, Parahippocampal, Fusiform, Entorhinal
Occipital	Lateral Occipital, Cuneus, Pericalcarine, Lingual
